# Supplementary material for: Predictive Mapping of Topsoil Organic Carbon in an Alpine Environment Aided by Landsat TM
Source: PLoS One. 2015 Oct 16;10(10):e0139042. doi: 10.1371/journal.pone.0139042 (PMC4608698; doi:10.1371/journal.pone.0139042)
Supplement: S1 Dataset — (XLS) [file pone.0139042.s001.xls]

## Sheet: SOC
NO	Lat	Log	SOC (g/kg)	Depth (cm)
1	38.2669	99.8781	52.46	0-20
2	38.2284	99.8964	45.48	0-20
3	38.2767	99.8936	45.36	0-20
4	38.1903	100.022	38	0-20
5	38.2527	100.198	12.02	0-20
6	39.5218	98.3938	1.94	0-20
7	39.217	99.645	7.86	0-20
8	37.8928	100.752	48.71	0-20
9	38.2556	99.88	72.59	0-20
10	38.2767	99.8883	42.94	0-20
11	38.2742	99.8885	24	0-20
12	38.2704	99.8884	31.62	0-20
13	37.9426	100.908	28.94	0-20
14	38.0224	100.629	32.48	0-20
15	38.7831	98.7431	27.09	0-20
16	38.7649	98.7416	9.57	0-20
17	38.6238	98.3847	23.13	0-20
18	38.7081	98.3562	62.12	0-20
19	39.1503	99.1893	6.86	0-20
20	39.133	99.2961	12.14	0-20
21	37.8557	101.066	144.93	0-20
22	37.8781	100.779	76.64	0-20
23	38.1524	100.25	111.13	0-20
24	38.0733	100.233	38.61	0-20
25	38.2661	99.8933	114.6	0-20
26	38.3137	99.7592	26.06	0-20
27	38.6035	99.0969	78.33	0-20
28	38.7044	98.47	98.95	0-20
29	39.3658	97.6325	4.3	0-20
30	39.3819	97.635	7.28	0-20
31	39.4561	97.6998	18.89	0-20
32	39.4658	97.666	29.29	0-20
33	39.5936	97.6973	18.67	0-20
34	39.8491	97.4548	6.55	0-20
35	38.8587	99.643	7.43	0-20
36	38.8797	99.8795	10.68	0-20
37	38.8021	99.9435	26.39	0-20
38	38.9646	99.9982	2.82	0-20
39	39.4935	98.3738	2.34	0-20
40	38.2533	99.8784	72.86	0-20
41	38.2434	99.8743	55.07	0-20
42	38.2411	99.8741	84.65	0-20
43	38.2404	99.8739	140.25	0-20
44	38.2421	99.874	140.13	0-20
45	38.2439	99.8758	68.03	0-20
46	38.2443	99.8734	63.36	0-20
47	38.2438	99.8748	141.03	0-20
48	38.2532	99.8925	102.29	0-20
49	38.2515	99.8924	71.21	0-20
50	38.2505	99.8938	114.58	0-20
51	38.2545	99.8731	27.19	0-20
52	38.7815	98.7393	46.49	0-20
53	38.799	98.3442	18.03	0-20
54	38.264	99.8818	72.35	0-20
55	38.2505	99.8832	81.54	0-20
56	38.2631	99.8755	20.21	0-20
57	38.2637	99.8828	22.06	0-20
58	38.0847	100.421	36.98	0-20
59	38.0837	100.427	89.49	0-20
60	38.7897	98.7421	26.86	0-20
61	38.7895	98.7417	33.04	0-20
62	38.7661	98.2351	37.32	0-20
63	38.7974	98.5529	26.23	0-20
64	39.3345	98.8835	5.62	0-20
65	39.2693	99.0604	6.54	0-20
66	39.1463	99.3525	4.77	0-20
67	38.1904	100.025	41.6	0-20
68	38.3564	99.3903	28.38	0-20
69	38.8492	98.4433	18.48	0-20
70	38.7929	98.6649	38.42	0-20
71	38.7905	98.2525	11.74	0-20
72	38.2399	99.889	66.18	0-20
73	38.2391	99.8897	154.21	0-20
74	38.2341	99.8919	71.27	0-20
75	38.2755	99.8952	35.53	0-20
76	38.281	100.768	39.92	0-20
77	38.3785	99.3206	47.05	0-20
78	38.9558	98.205	10.73	0-20
79	38.8277	98.4663	10.46	0-20
80	38.793	98.3319	15.36	0-20
81	38.7816	98.7494	13.13	0-20
82	39.4009	98.6428	13.81	0-20
83	39.3996	98.6474	8.62	0-20
84	39.2213	99.6456	4.29	0-20
85	37.845	101.105	71.67	0-20
86	38.0244	100.9	40.84	0-20
87	38.0149	100.626	42.6	0-20
88	38.0486	100.223	64.36	0-20
89	38.1174	100.293	117.16	0-20
90	38.2281	100.047	30.5	0-20
91	38.3587	99.7328	32.66	0-20
92	38.5358	99.4835	33.18	0-20
93	38.7715	99.464	25.18	0-20
94	38.7171	99.2051	21.84	0-20
95	38.844	98.8897	6.02	0-20
96	38.7371	98.5905	36.28	0-20
97	38.908	98.2994	11.67	0-20
98	39.1171	98.1717	24.15	0-20
99	39.293	97.9477	6.57	0-20
100	39.379	97.6278	22.7	0-20
101	39.6643	97.6989	6.76	0-20
102	38.9653	99.9973	4.27	0-20
103	38.1195	100.676	20.21	0-20
104	38.3171	100.772	47.1	0-20
105	38.6547	99.4927	42.15	0-20
